# Supplementary material for: CryoEM structures of the human CLC-2 voltage-gated chloride channel reveal a ball-and-chain gating mechanism
Source: eLife. 2024 Feb 12;12:RP90648. doi: 10.7554/eLife.90648 (PMC10942593; doi:10.7554/eLife.90648)
Supplement: Figure 6—source data 3. [file elife-90648-fig6-data3.zip]

Archive with 1 entries (1 files):
- Figure 6 - source data 3.xlsx
